# Supplementary material for: Blood parameters as biomarkers in a Salmonella spp. disease model of weaning piglets
Source: PLoS One. 2017 Oct 26;12(10):e0186781. doi: 10.1371/journal.pone.0186781 (PMC5658074; doi:10.1371/journal.pone.0186781)
Supplement: S2 File — (XLSX) [file pone.0186781.s002.xlsx]

## Sheet: Istat cartidge
					mmol/L	mmol/L	mmol/L	mmol/L	mg/dL	mg/dL	%		mmHg	mol/L	mol/L	mol/L	g/dL
Pen	Status	Treatment	pHili	pHColon	Na	K	Cl	TCO2	Urea	Glu	Htc	pH	pCO2	HCO3	BE	AG	Hgb
1	Infectats	A (Placebo)	6.61	5.36	132	4.8	103	17	<3	121	18	7.347	30.2	16.6	-9	18	6.1
2	Infectats	A (Placebo)	7.28	6.26	132	5	104	19	<3	71	25	7.356	32	17.9	-8	15	8.5
3	Infectats	A (Placebo)	7.1	6.48	138	5.8	109	24	<3	92	15	7.702	19	23.6	4	12	5.1
4	Infectats	A (Placebo)	7.01	5.76	140	5.2	108	24	<3	118	21	7.417	36.3	23.4	-1	13	7.1
5	Infectats	B (Probiotico)	5.78	5.96	140	5.8	112	22	<3	104	23	7.505	26.6	20.9	-2	13	7.8
6	Infectats	B (Probiotico)	6.34	5.9	138	5.8	108	24	<3	106	20	7.451	33.3	23.2	-1	13	6.8
7	Infectats	B (Probiotico)	7.12	5.78	137	6.5	108	19	50	86	22	7.287	36.5	17.4	-9	18	7.5
8	Infectats	B (Probiotico)	7.1	6.13	130	5.5	104	18	<3	77	27	7.39	28.6	17.3	-8	15	9.2
9	Control	B (Probiotico)		6.06	139	6	108	15	<3	112	10	7.228	34.4	14.4	-13	23	3.4
10	Control	B (Probiotico)	6.74	6.09	140	5.8	105	28	4	111	19	7.422	41.1	26.8	2	15	6.5
11	Control	B (Probiotico)	6.93	5.88	142	7.2	104		<3	110	10						3.4
12	Control	B (Probiotico)	6.73	6.07	141	4.3	105	27	<3	102	13	7.473	35.1	25.7	2	15	4.4
13	Control	A (Placebo)	6.82	6.04	139	5.1	106	27	<3	118	22	7.564	29.4	26.6	4	11	7.5
14	Control	A (Placebo)	6.62	5.82	140	5.3	105	27	<3	124	12	7.356	46	25.8	0	14	4.1
15	Control	A (Placebo)	5.85	5.72	140	5.9	105	26	<3	102	22	7.418	37.3	24.4	0	16	7.5
16	Control	A (Placebo)	6.94	5.52	136	5.7
17	Infectats	A (Placebo)	7.32	6.74	133	5.3	96	32	18	54	31	7.229	71.7	30	2	13	10.5
18	Infectats	A (Placebo)	6.23	5.77	139	5.5	107	23	<3	93	28	7.207	53.8	21.4	-7	17	9.5
19	Infectats	A (Placebo)	5.94	6.01	118	3.6	83	27	12	70	27	7.503	32.7	25.6	3	13	9.2
20	Infectats	A (Placebo)	7.3	7.16	113	3.7		39	20	112	29	7.626	36	37.4	16		9.9
21	Infectats	B (Probiotico)	6.88	5.8	139	5.7	111	21	5	111	10	7.532	24.1	20.2	-2	14	3.4
22	Infectats	B (Probiotico)	7.82	7.35	106	5.6	83	17	95	85	24	7.561	18.8	16.9	-5	11	8.2
23	Infectats	B (Probiotico)	6.23	5.81	141	5.2	108	19	<3	114	25	7.387	30.4	18.2	-7	19	8.5
24	Infectats	B (Probiotico)	6.85	5.84	137	6.5	109	21	<3	83	12	7.37	34.7	20	-5	15	4.1

## Sheet: Minerals
Pen	Status	Treatment	Zn (mg/l)	Fe (mg/l)	Cu (mg/l)
1	infectado	Control	0.626967	3.61804	1.67634
2	infectado	Control	0.405371	2.37501	1.98576
3	infectado	Control	0.456712	2.22044	1.57925
4	infectado	Control	0.666306	14.0657	1.41709
5	infectado	Probiotic	0.89446	46.318	1.66917
6	infectado	Probiotic	0.646899	6.54788	1.6678
7	infectado	Probiotic	0.421832	1.17218	1.79952
8	infectado	Probiotic	0.589119	2.08519	2.19116
9	No infectado	Probiotic	0.725283	12.3292	1.53416
10	No infectado	Probiotic	0.756676	3.06439	1.38137
11	No infectado	Probiotic	0.666951	5.26947	1.43771
12	No infectado	Probiotic	0.506202	0.837031	1.54696
13	No infectado	Control	0.685004	2.02541	1.43428
14	No infectado	Control	0.742683	11.3687	1.28722
15	No infectado	Control	0.832475	7.8373	1.36505
16	No infectado	Control	0.628726	7.25602	1.14288
17	infectado	Control	0.4	2.18742	1.78134
18	infectado	Control	0.482328	1.43668	1.58839
19	infectado	Control	0.473839	1.47299	1.52997
20	infectado	Control	0.467213	2.00497	2.07892
21	infectado	Probiotic	0.518081	1.42867	1.6239
22	infectado	Probiotic	0.4	2.38358	2.1368
23	infectado	Probiotic	0.716057	1.88144	1.28507
24	infectado	Probiotic	0.598346	7.99121	1.65574

## Sheet: Fecal Consistency
Pen	Treatment	Status	Day	consistency
1	Control	Infectado	1	3
2	Control	Infectado	1	2
3	Control	Infectado	1	1
4	Control	Infectado	1	1
5	Probiotico	Infectado	1	3
6	Probiotico	Infectado	1	1
7	Probiotico	Infectado	1	1
8	Probiotico	Infectado	1	2
9	Probiotico	NOINF	1	1
10	Probiotico	NOINF	1	1
11	Probiotico	NOINF	1	1
12	Probiotico	NOINF	1	1
13	Control	NOINF	1	1
14	Control	NOINF	1	1
15	Control	NOINF	1	1
16	Control	NOINF	1	2
17	Control	Infectado	1	2
18	Control	Infectado	1	1
19	Control	Infectado	1	2
20	Control	Infectado	1	3
21	Probiotico	Infectado	1	1
22	Probiotico	Infectado	1	2
23	Probiotico	Infectado	1	1
24	Probiotico	Infectado	1	1
1	Control	Infectado	2	3
2	Control	Infectado	2	1
3	Control	Infectado	2	1
4	Control	Infectado	2	1
5	Probiotico	Infectado	2	3
6	Probiotico	Infectado	2	1
7	Probiotico	Infectado	2	2
8	Probiotico	Infectado	2	1
9	Probiotico	NOINF	2	1
10	Probiotico	NOINF	2	1
11	Probiotico	NOINF	2	1
12	Probiotico	NOINF	2	1
13	Control	NOINF	2	1
14	Control	NOINF	2	2
15	Control	NOINF	2	2
16	Control	NOINF	2	1
17	Control	Infectado	2	3
18	Control	Infectado	2	3
19	Control	Infectado	2	2
20	Control	Infectado	2	2
21	Probiotico	Infectado	2	3
22	Probiotico	Infectado	2	2
23	Probiotico	Infectado	2	1
24	Probiotico	Infectado	2	2
1	Control	Infectado	3	3
2	Control	Infectado	3	3
3	Control	Infectado	3	3
4	Control	Infectado	3	1
5	Probiotico	Infectado	3	3
6	Probiotico	Infectado	3	1
7	Probiotico	Infectado	3	3
8	Probiotico	Infectado	3	3
9	Probiotico	NOINF	3	1
10	Probiotico	NOINF	3	1
11	Probiotico	NOINF	3	1
12	Probiotico	NOINF	3	1
13	Control	NOINF	3	1
14	Control	NOINF	3	2
15	Control	NOINF	3	1
16	Control	NOINF	3	1
17	Control	Infectado	3	3
18	Control	Infectado	3	2
19	Control	Infectado	3	3
20	Control	Infectado	3	3
21	Probiotico	Infectado	3	2
22	Probiotico	Infectado	3	2
23	Probiotico	Infectado	3	1
24	Probiotico	Infectado	3	1

## Sheet: Temperature
Corral	Tratamiento	Pen	Treatment	Status	Day	temperature (ºC)
1	Control	1	Control	Infectado	1	40.2
2	Control	2	Control	Infectado	1	40.7
3	Control	3	Control	Infectado	1	38.6
4	Control	4	Control	Infectado	1	38.6
5	Probiotico	5	Probiotico	Infectado	1	40.7
6	Probiotico	6	Probiotico	Infectado	1	39.9
7	Probiotico	7	Probiotico	Infectado	1	38.7
8	Probiotico	8	Probiotico	Infectado	1	41
9	Probiotico	9	Probiotico	NOINF	1	39.9
10	Probiotico	10	Probiotico	NOINF	1	39.7
11	Probiotico	11	Probiotico	NOINF	1	39.6
12	Probiotico	12	Probiotico	NOINF	1	40
13	Control	13	Control	NOINF	1	38.5
14	Control	14	Control	NOINF	1	39.6
15	Control	15	Control	NOINF	1	38.1
16	Control	16	Control	NOINF	1	39.1
17	Control	17	Control	Infectado	1	40.2
18	Control	18	Control	Infectado	1	40
19	Control	19	Control	Infectado	1	41.1
20	Control	20	Control	Infectado	1	40
21	Probiotico	21	Probiotico	Infectado	1	39.5
22	Probiotico	22	Probiotico	Infectado	1	40.9
23	Probiotico	23	Probiotico	Infectado	1	39.8
24	Probiotico	24	Probiotico	Infectado	1	40.3
1	Control	1	Control	Infectado	2	40
2	Control	2	Control	Infectado	2	39.5
3	Control	3	Control	Infectado	2	39.7
4	Control	4	Control	Infectado	2	39.6
5	Probiotico	5	Probiotico	Infectado	2	39.4
6	Probiotico	6	Probiotico	Infectado	2	39.7
7	Probiotico	7	Probiotico	Infectado	2	39.4
8	Probiotico	8	Probiotico	Infectado	2	40.2
9	Probiotico	9	Probiotico	NOINF	2	39.1
10	Probiotico	10	Probiotico	NOINF	2	39.4
11	Probiotico	11	Probiotico	NOINF	2	38.6
12	Probiotico	12	Probiotico	NOINF	2	39.4
13	Control	13	Control	NOINF	2	38.5
14	Control	14	Control	NOINF	2	39.4
15	Control	15	Control	NOINF	2	38.8
16	Control	16	Control	NOINF	2	39.3
17	Control	17	Control	Infectado	2	39
18	Control	18	Control	Infectado	2	40.9
19	Control	19	Control	Infectado	2	40.8
20	Control	20	Control	Infectado	2	38.7
21	Probiotico	21	Probiotico	Infectado	2	38.8
22	Probiotico	22	Probiotico	Infectado	2	38.7
23	Probiotico	23	Probiotico	Infectado	2	38.9
24	Probiotico	24	Probiotico	Infectado	2	38.7

## Sheet: Body weights
	Body weights (kg)
Pen	Arrival day	Inoculation day	4 PI
1	8.24	9.02	8.58
2	7.02	9.8	8.14
3	6.94	7.74	8.06
4	6.92	8.06	8.86
5	8.06	8.54	8.66
6	8.02	9.08	9.54
7	7.98	8.12	8.38
8	7.92	9.72	9.18
9	7.84	8.62	9.38
10	7.8	8.32	9.46
11	7.78	8.06	9.08
12	8.96	9.16	9.2
13	7.6	8.46	9.52
14	7.52	9.06	10.74
15	7.5	8.08	9.8
16	6.3	7.1	8.1
17	7.46	7.76	7
18	7.46	8.48	8.28
19	7.38	7.94	7.36
20	7.38	6.38	6.2
21	5.52	6.46	6.68
22	7.3	8.44	7.04
23	7.16	8.72	9.8
24	7.06	8.16	8.56
